# Supplementary material for: A novel class of somatic mutations in blood detected preferentially in CD8 + cells
Source: Clin Immunol. 2017 Feb;175:75–81. doi: 10.1016/j.clim.2016.11.018 (PMC5341785; doi:10.1016/j.clim.2016.11.018)
Supplement: Supplementary Table S1. — Genes included in the screening phase panel “Immunopanel-986” (exon capture). [file mmc3.txt]

Supplementary table S1. Genes included in the screening phase panel �Immunopanel-986" (exon capture)

A2M
A2ML1
ABCB1
ABCF1
ACE
ADA
ADAM10
ADAM17
ADAM8
AGFG1
AICDA
AIMP1
AIRE
ALCAM
ALK
ANP32B
ANPEP
ANXA6
ATM
B2M
BACH2
BANK1
BATF
BAX
BCAM
BCAP31
BCL2
BCL2L1
BCL6
BIRC3
BLK
BLM
BMP2
BSG
BST1
BST2
BTK
BTLA
C1QA
C1QB
C1QBP
C1QC
C1QL1
C1QL2
C1QL3
C1QL4
C1QTNF2
C1QTNF3
C1QTNF4
C1QTNF5
C1QTNF6
C1QTNF7
C1R
C1RL
C1S
C2
C3
C3AR1
C4A
C4B
C4BPA
C4BPB
C5
C5AR1
C6
C7
C8A
C8B
C8G
C9
C9orf47
CAMP
CANX
CASP1
CASP10
CASP2
CASP3
CASP4
CASP6
CASP7
CASP8
CASP9
CCBP2
CCL1
CCL11
CCL13
CCL14
CCL15
CCL16
CCL17
CCL18
CCL19
CCL2
CCL20
CCL21
CCL22
CCL23
CCL24
CCL25
CCL26
CCL27
CCL28
CCL3
CCL3L1
CCL3L3
CCL4
CCL4L1
CCL4L2
CCL5
CCL7
CCL8
CCND2
CCND3
CCNE1
CCR1
CCR10
CCR2
CCR3
CCR4
CCR5
CCR6
CCR6
CCR7
CCR9
CCRL1
CCRL2
CCRN4L
CD101
CD109
CD14
CD151
CD160
CD163
CD164
CD164L2
CD180
CD19
CD1A
CD1B
CD1C
CD1D
CD1E
CD2
CD200R1
CD200R1L
CD207
CD209
CD22
CD226
CD244
CD247
CD248
CD27
CD274
CD276
CD28
CD2AP
CD2BP2
CD300A
CD300C
CD300E
CD300LB
CD300LF
CD300LG
CD302
CD320
CD33
CD34
CD36
CD37
CD38
CD3D
CD3E
CD3EAP
CD3G
CD4
CD40
CD40LG
CD44
CD46
CD47
CD48
CD5
CD52
CD53
CD58
CD59
CD5L
CD6
CD63
CD68
CD69
CD7
CD70
CD72
CD74
CD79A
CD79B
CD80
CD81
CD82
CD83
CD84
CD86
CD8A
CD8B
CD9
CD93
CD96
CD97
CD99
CD99L2
CDH5
CDK6
CDKN1A
CEACAM1
CEACAM3
CEACAM5
CEACAM6
CEACAM8
CEBPB
CEBPE
CFD
CFH
CFHR1
CFHR2
CFHR3
CFHR4
CFHR5
CFI
CFLAR
CFP
CHEK1
CHL1
CHUK
CIITA
CISH
CKLF
CLCF1
CLEC10A
CLEC12A
CLEC16A
CLEC4A
CLEC4C
CLEC4D
CLEC4E
CLEC4M
CLEC5A
CLEC6A
CLEC7A
CLECL1
CLIP1
CLIP2
CLU
CMKLR1
CMTM1
CMTM2
CMTM3
CMTM4
CMTM5
CMTM6
CMTM7
CMTM8
COLEC12
CR1
CR1L
CR2
CRADD
CRLF1
CRLF2
CRLF3
CRP
CSF1
CSF1R
CSF2
CSF2RA
CSF2RB
CSF3
CSF3R
CSN2
CTLA4
CTSG
CTSS
CX3CL1
CX3CR1
CXCL1
CXCL10
CXCL11
CXCL12
CXCL13
CXCL14
CXCL16
CXCL2
CXCL3
CXCL5
CXCL6
CXCL9
CXCR1
CXCR2
CXCR3
CXCR4
CXCR5
CXCR6
CXCR7
CYBA
CYBB
CYSLTR1
CYTL1
DARC
DCD
DCLRE1C
DDR1
DEFA1
DEFA3
DEFA4
DEFA5
DEFA6
DEFB1
DEFB103A
DEFB105A
DEFB106A
DEFB119
DEFB123
DEFB4A
DKC1
DOCK2
DPP4
DUSP1
EBF1
EBF2
EBI3
EGF
EIF2AK2
ELK1
EMR3
ENC1
ENG
ENTPD1
EPO
EPX
ERAP1
ERGIC2
ERLIN1
ETS1
ETS2
F3
FADD
FAK
FAS
FASLG
FCAMR
FCAR
FCER1A
FCER1G
FCER2
FCGR1A
FCGR2A
FCGR2B
FCGR2C
FCGR3A
FCGR3B
FCGRT
FCRL5
FCRLA
FGFR1
FGFR2
FGFR3
FGFR4
FGR
FLT3
FOS
FOXK2
FOXN1
FOXO1
FOXO3
FOXP3
FRK
FUT3
FYN
G6PD
GADD45A
GNLY
GP1BA
GP1BB
GP5
GP9
GPR183
GUSB
GYPA
GYPB
GYPC
GYPE
GZMA
GZMB
GZMK
GZMM
HAMP
HCK
HGF
HLA-A
HLA-B
HLA-C
HLA-DMA
HLA-DMB
HLA-DOA
HLA-DOB
HLA-DPA1
HLA-DPB1
HLA-DQA1
HLA-DQB1
HLA-DQB2
HLA-DRA
HLA-DRB5
HLA-E
HLA-F
HMGB1
HMMR
HPS3
HRAS
HRH2
HRH4
HSP90B1
HSPA4
HSPA6
HSPD1
HTN3
ICAM1
ICAM2
ICAM3
ICAM4
ICOS
IFI16
IFI27
IFI35
IFI44L
IFIH1
IFIT1
IFIT1B
IFIT2
IFIT3
IFITM1
IFNA2
IFNAR2
IFNB1
IFNG
IFNGR1
IGF1R
IGF2R
IGJ
IGLL1
IGSF8
IKBKAP
IKBKB
IKBKE
IKBKG
IKZF1
IKZF2
IKZF3
IL10
IL10RA
IL10RB
IL11
IL11RA
IL12A
IL12B
IL12B
IL12RB1
IL12RB2
IL13
IL13RA1
IL13RA2
IL15
IL15RA
IL16
IL-17
IL17A
IL17B
IL17C
IL17D
IL17F
IL17RA
IL17RB
IL17RC
IL17RD
IL17RE
IL18
IL18BP
IL18R1
IL18RAP
IL19
IL1A
IL1B
IL1F10
IL1R1
IL1R2
IL1RAP
IL1RAPL1
IL1RAPL2
IL1RL1
IL1RL2
IL1RN
IL2
IL20
IL20RA
IL21
IL21R
IL22
IL22RA1
IL22RA2
IL23A
IL23R
IL24
IL25
IL26
IL27
IL27RA
IL28A
IL28B
IL28RA
IL29
IL2RA
IL2RB
IL2RG
IL3
IL31
IL31RA
IL32
IL33
IL36A
IL36G
IL36RN
IL37
IL3RA
IL4
IL4I1
IL4R
IL5
IL5RA
IL6
IL6R
IL6ST
IL7
IL7R
IL8
IL9
IL9R
ILF2
ILF3
INDO
INSR
IRAK1
IRAK1BP1
IRAK2
IRAK3
IRAK4
IRF1
IRF2
IRF4
IRF5
IRF8
IRF9
ISG20
ITFG1
ITGA1
ITGA2
ITGA2B
ITGA3
ITGA4
ITGA5
ITGA6
ITGAD
ITGAE
ITGAL
ITGAM
ITGAV
ITGAX
ITGB1
ITGB2
ITGB3
ITGB4
JAK1
JAK2
JAK3
JUN
KDR
KEL
KIF21B
KIR2DL1
KIR2DL3
KIR2DL4
KIR2DS4
KIR3DL1
KIR3DL2
KIR3DL3
KIT
KITLG
KLRB1
KLRC1
KLRC2
KLRD1
KLRK1
KRAS
L1CAM
LAG3
LAIR1
LAIR2
LAMP1
LAMP2
LAMP3
LAMTOR3
LAX1
LCK
LCP2
LEAP2
LEP
LIF
LIFR
LIG1
LIG4
LILRA1
LILRA2
LILRA3
LILRA4
LILRA4
LILRA5
LILRA6
LILRB1
LILRB2
LILRB3
LILRB4
LILRB5
LITAF
LPO
LRP1
LTA
LTB
LTB4R
LTB4R2
LTBR
LTF
LY75
LY86
LY9
LY96
LYG2
LYN
LYZ
MAF
MAL
MAP2K3
MAP2K4
MAP2K6
MAP3K1
MAP3K14
MAP4K4
MAPK1
MAPK10
MAPK11
MAPK12
MAPK13
MAPK14
MAPK3
MAPK6
MAPK7
MAPK8
MAPK8IP3
MAPK9
MAPKAPK2
MARCO
MASP1
MASP2
MBL2
MBP
MBTPS1
MCAM
MCL1
MDM2
MFI2
MICA
MICB
MIF
MIF
MME
MMP9
MPL
MPO
MR1
MRC1
MRC2
MRE11A
MS4A1
MS4A3
MS4A5
MSR1
MST1
MST1R
MTOR
MUC1
MX1
MYC
MYD88
MYLK
NCAM1
NCF1
NCF2
NCF4
NCR1
NCR2
NCR3
NDUFS3
NFATC1
NFATC2
NFATC3
NFATC4
NFIL3
NFKB1
NFKB2
NFKBIA
NFKBIB
NFKBIE
NFKBIL1
NFRKB
NKX2-3
NOD2
NOL3
NOP9
NOS2
NPTN
NRAS
NT5E
PADI4
PAFAH1B1
PAFAH1B2
PAFAH1B3
PAFAH2
PARP1
PDCD1
PDCD1LG2
PDGFB
PDGFRA
PDGFRB
PELI1
PELI2
PF4
PGLYRP1
PGLYRP2
PGLYRP3
PGLYRP4
PIAS3
PIK3CG
PIK3R1
PILRA
PIM1
PLA2G7
PLA2R1
PLAA
PLAUR
PLK3
PLXNC1
PNP
POMC
POU2AF1
PPBP
PPIA
PPP3CA
PPP3CB
PPP3CC
PPP3R1
PPP3R2
PRDM1
PRDX6
PRF1
PRG2
PRKCD
PRKCQ
PRNP
PROCR
PROM1
PRSS16
PSG1
PSIP1
PSMB10
PSMB5
PSMB6
PSMB7
PSMB8
PSMB9
PSME1
PSME2
PSME3
PSMF1
PSTPIP1
PTAFR
PTEN
PTGER4
PTGFRN
PTGS2
PTK2
PTK2B
PTPN11
PTPN2
PTPN22
PTPN6
PTPRC
PTPRCAP
PTPRE
PTPRJ
PVR
PVRL1
PVRL2
PXK
RAC1
RAC2
RAG1
RAG2
RBPJ
REL
RELA
RELB
RFX1
RFX5
RFXANK
RFXAP
RGS1
RHAG
RHCE
RHD
RIPK1
RIPK2
RNASE7
ROR1
RORA
RORC
RPA1
S100A8
SAMSN1
SARM1
SCARB1
SCARB2
SCGB3A1
SDC1
SDF2
SDF2L1
SELE
SELL
SELP
SELPLG
SEMA4D
SEMA7A
SERPING1
SH2B3
SH2D1A
SIGIRR
SIGLEC1
SIGLEC15
SIGLEC5
SIGLEC6
SIRPA
SIVA1
SLA
SLAMF1
SLAMF6
SLAMF7
SLC3A2
SLC44A1
SLC4A1
SLC7A5
SMARCAL1
SOCS1
SOCS2
SOCS3
SOCS4
SOCS5
SOCS6
SOCS7
SOD1
SOD3
SPN
SPP1
SRC
ST6GAL1
STAT1
STAT2
STAT3
STAT4
STAT5A
STAT5B
STAT6
TAGAP
TAL1
TANK
TAP1
TAP2
TAP2
TAPBP
TBK1
TBX21
TCF3
TCF7
TCN2
TDP2
TEK
TFRC
TGFB1
THBD
THY1
TICAM1
TICAM2
TIMP1
TIRAP
TLR1
TLR10
TLR2
TLR3
TLR4
TLR5
TLR6
TLR7
TLR8
TLR9
TLR9
TMED7
TNF
TNFAIP3
TNFRSF10A
TNFRSF10B
TNFRSF10C
TNFRSF10D
TNFRSF11A
TNFRSF12A
TNFRSF13B
TNFRSF13B
TNFRSF13C
TNFRSF14
TNFRSF17
TNFRSF18
TNFRSF1A
TNFRSF1B
TNFRSF25
TNFRSF4
TNFRSF8
TNFRSF9
TNFSF10
TNFSF11
TNFSF12
TNFSF13
TNFSF13B
TNFSF14
TNFSF15
TNFSF4
TNFSF8
TNIP1
TOLLIP
TONSL
TRADD
TRAF1
TRAF2
TRAF3
TRAF3IP1
TRAF4
TRAF5
TRAF6
TRAF7
TSPYL2
TYK2
ULBP1
UNG
VCAM1
VCAN
VEGFA
VPREB1
WAS
WASF1
WASF3
WFDC12
WIPF1
XCL1
XCL2
XCR1
XRCC5
YES
YWHAZ
ZAP70
ZEB1
ZFP36
ZFP36L1
