# Supplementary material for: A novel class of somatic mutations in blood detected preferentially in CD8 + cells
Source: Clin Immunol. 2017 Feb;175:75–81. doi: 10.1016/j.clim.2016.11.018 (PMC5341785; doi:10.1016/j.clim.2016.11.018)
Supplement: Supplementary Table S4. — RNA-Sequencing FPKM expression values for the 27 genes in which somatic mutations were detected. Genes were considered expressed, when the FPKM value > 1 was reached, The values serve as a reference of gene expression in specific cell populations separated using our protocol. As such these values do not represent the expression status of the mutated allele. All target cell populations were analysed in two patients (MS17 and MS0). CD8 + basal expression was analysed in two additional patients (MS-7 and MS-8) and CD8 + expression after stimulation in one patient (MS-8). [file mmc6.zip › Supplementary table S4.txt]

Supplementary Table S4. RNA-Sequencing FPKM expression values for the 27 genes in which somatic mutations were detected.
Genes were considered expressed, when the FPKM value >1 was reached, The values serve as a reference of gene expression in specific cell populations separated using our protocol. As such these values do not represent the expression status of the mutated allele. All target cell populations were analysed in two patients (MS17 and MS0). CD8+ basal expression was analysed in two additional patients (MS-7 and MS-8) and CD8+ expression after stimulation in one patient (MS-8).

CD1C
MS-0-CD19+	15.3048032589
MS-0-CD4+	1.07218845239
MS-0-CD8+	0.289497153879
MS-0-others	3.63345952239
MS-8-CD8+	1.21874453672
MS-8-STIM-CD8+	0.0
MS-7-CD8+	0.0
MS-17-CD19+	28.1016997548
MS-17-CD4+	1.36788331941
MS-17-CD8+	1.78371355088
MS-17-others	19.7074079772

TRAF2
MS-0-CD19+	12.0129724416
MS-0-CD4+	12.4230982739
MS-0-CD8+	11.8055068154
MS-0-others	4.64405560756
MS-8-CD8+	9.44799887417
MS-8-STIM-CD8+	19.7994076373
MS-7-CD8+	12.1661396855
MS-17-CD19+	11.5869989529
MS-17-CD4+	11.2348889635
MS-17-CD8+	10.2706416548
MS-17-others	7.25417481718

CD46
MS-0-CD19+	50.5426911329
MS-0-CD4+	59.7776549364
MS-0-CD8+	59.5685677442
MS-0-others	90.7578637087
MS-8-CD8+	66.916330326
MS-8-STIM-CD8+	44.6039737425
MS-7-CD8+	65.9704230897
MS-17-CD19+	50.0817698524
MS-17-CD4+	76.5334919652
MS-17-CD8+	66.7950678297
MS-17-others	80.6109280267

RBM6
MS-0-CD19+	116.853344062
MS-0-CD4+	72.2438637459
MS-0-CD8+	65.6961739721
MS-0-others	47.3828367361
MS-8-CD8+	64.8842243961
MS-8-STIM-CD8+	26.2068801871
MS-7-CD8+	59.3744394128
MS-17-CD19+	144.03277816
MS-17-CD4+	102.748445252
MS-17-CD8+	93.315994041
MS-17-others	88.6682969177

A2ML1
MS-0-CD19+	0.0
MS-0-CD4+	0.0
MS-0-CD8+	0.0
MS-0-others	0.0
MS-8-CD8+	0.00770465559178
MS-8-STIM-CD8+	0.0
MS-7-CD8+	0.0
MS-17-CD19+	0.0
MS-17-CD4+	0.0
MS-17-CD8+	0.0
MS-17-others	0.0

IKZF3
MS-0-CD19+	82.8119505259
MS-0-CD4+	38.8544653122
MS-0-CD8+	91.7390618832
MS-0-others	18.1024017947
MS-8-CD8+	117.582276007
MS-8-STIM-CD8+	86.0604276842
MS-7-CD8+	107.11084582
MS-17-CD19+	85.9675174529
MS-17-CD4+	40.607852612
MS-17-CD8+	79.4045479817
MS-17-others	30.1508258263

BTK
MS-0-CD19+	132.326833041
MS-0-CD4+	5.16987601534
MS-0-CD8+	3.70226598791
MS-0-others	70.9222236367
MS-8-CD8+	2.0828242447
MS-8-STIM-CD8+	0.671385611994
MS-7-CD8+	2.19817189154
MS-17-CD19+	145.428954505
MS-17-CD4+	3.55811870775
MS-17-CD8+	5.48411679532
MS-17-others	63.7124479463

PTPMT1
MS-0-CD19+	6.89606236143
MS-0-CD4+	6.97313803708
MS-0-CD8+	8.58631902065
MS-0-others	4.8995170663
MS-8-CD8+	7.25314590259
MS-8-STIM-CD8+	8.95687213899
MS-7-CD8+	4.72001523449
MS-17-CD19+	7.5681560948
MS-17-CD4+	6.28981136719
MS-17-CD8+	8.86277219338
MS-17-others	8.1522551138

NCAM1
MS-0-CD19+	0.0464068514618
MS-0-CD4+	0.0989397375692
MS-0-CD8+	2.88847298583
MS-0-others	2.1702123352
MS-8-CD8+	1.89923781179
MS-8-STIM-CD8+	0.173953019477
MS-7-CD8+	8.30142652459
MS-17-CD19+	0.0723446293753
MS-17-CD4+	0.252639896008
MS-17-CD8+	3.75858895279
MS-17-others	5.88716673232

ITGA2
MS-0-CD19+	0.0188577593602
MS-0-CD4+	0.113519653148
MS-0-CD8+	0.10657723034
MS-0-others	0.719153334447
MS-8-CD8+	0.0
MS-8-STIM-CD8+	5.99769046522
MS-7-CD8+	0.0875246177476
MS-17-CD19+	0.0180909309564
MS-17-CD4+	0.25095167033
MS-17-CD8+	0.0513388159694
MS-17-others	0.186751969853

NCAM1
MS-0-CD19+	0.0464068514618
MS-0-CD4+	0.0989397375692
MS-0-CD8+	2.88847298583
MS-0-others	2.1702123352
MS-8-CD8+	1.89923781179
MS-8-STIM-CD8+	0.173953019477
MS-7-CD8+	8.30142652459
MS-17-CD19+	0.0723446293753
MS-17-CD4+	0.252639896008
MS-17-CD8+	3.75858895279
MS-17-others	5.88716673232

RPA1
MS-0-CD19+	19.796945218
MS-0-CD4+	33.9907887003
MS-0-CD8+	36.1753354632
MS-0-others	23.8808802516
MS-8-CD8+	30.1767332353
MS-8-STIM-CD8+	51.3829073565
MS-7-CD8+	28.9371024069
MS-17-CD19+	23.6771106551
MS-17-CD4+	33.3943414433
MS-17-CD8+	36.343683227
MS-17-others	24.0269092877

KIR3DL2
MS-0-CD19+	0.0
MS-0-CD4+	0.634548854996
MS-0-CD8+	4.60916412547
MS-0-others	2.15666296077
MS-8-CD8+	1.42735209852
MS-8-STIM-CD8+	0.26341633761
MS-7-CD8+	0.978485124569
MS-17-CD19+	0.0505620798068
MS-17-CD4+	0.119553609109
MS-17-CD8+	1.91314813408
MS-17-others	1.15872980882

RORA
MS-0-CD19+	0.827614498548
MS-0-CD4+	13.7329354755
MS-0-CD8+	21.8728309046
MS-0-others	5.91221135234
MS-8-CD8+	51.558653505
MS-8-STIM-CD8+	18.49762316
MS-7-CD8+	38.4585547876
MS-17-CD19+	0.431947442511
MS-17-CD4+	11.5051076125
MS-17-CD8+	17.2700097676
MS-17-others	9.58042948057

PSG1
MS-0-CD19+	0.0
MS-0-CD4+	0.0
MS-0-CD8+	0.0
MS-0-others	0.0
MS-8-CD8+	0.0
MS-8-STIM-CD8+	0.0
MS-7-CD8+	0.0
MS-17-CD19+	0.0
MS-17-CD4+	0.0
MS-17-CD8+	0.0
MS-17-others	0.0

HMMR
MS-0-CD19+	0.519678061911
MS-0-CD4+	1.40617756916
MS-0-CD8+	1.33501468568
MS-0-others	0.775897856085
MS-8-CD8+	0.292806347657
MS-8-STIM-CD8+	60.8184417007
MS-7-CD8+	0.194907840265
MS-17-CD19+	0.302149072899
MS-17-CD4+	0.328637303971
MS-17-CD8+	0.128616728068
MS-17-others	0.449146514086

C6
MS-0-CD19+	0.0
MS-0-CD4+	0.0
MS-0-CD8+	0.0
MS-0-others	0.0
MS-8-CD8+	0.0
MS-8-STIM-CD8+	0.0
MS-7-CD8+	0.0
MS-17-CD19+	0.0
MS-17-CD4+	0.0
MS-17-CD8+	0.0
MS-17-others	0.0

CLIP2
MS-0-CD19+	6.89098052695
MS-0-CD4+	1.05266708384
MS-0-CD8+	1.4916920102
MS-0-others	7.57376086334
MS-8-CD8+	1.78263819977
MS-8-STIM-CD8+	0.428233959469
MS-7-CD8+	1.05922671047
MS-17-CD19+	10.7222375439
MS-17-CD4+	1.53285650249
MS-17-CD8+	2.41259827263
MS-17-others	6.96339582428

MBL2
MS-0-CD19+	0.0
MS-0-CD4+	0.0
MS-0-CD8+	0.0
MS-0-others	0.0
MS-8-CD8+	0.0
MS-8-STIM-CD8+	0.0
MS-7-CD8+	0.0
MS-17-CD19+	0.0
MS-17-CD4+	0.0
MS-17-CD8+	0.0
MS-17-others	0.0

CD180
MS-0-CD19+	52.9606146347
MS-0-CD4+	1.44349545694
MS-0-CD8+	1.13762374599
MS-0-others	20.7902267284
MS-8-CD8+	0.839200391648
MS-8-STIM-CD8+	0.016549486735
MS-7-CD8+	0.394462323629
MS-17-CD19+	94.7477805695
MS-17-CD4+	1.30543209275
MS-17-CD8+	1.50395385373
MS-17-others	22.0324473239

STAT3
MS-0-CD19+	44.7989982344
MS-0-CD4+	68.6575140902
MS-0-CD8+	64.483341397
MS-0-others	76.3588321366
MS-8-CD8+	53.865674991
MS-8-STIM-CD8+	95.4645211901
MS-7-CD8+	54.0742564679
MS-17-CD19+	38.797891289
MS-17-CD4+	52.3710246251
MS-17-CD8+	55.9082149137
MS-17-others	47.5882834154

INSR
MS-0-CD19+	0.900932107551
MS-0-CD4+	0.284866368818
MS-0-CD8+	0.131556974975
MS-0-others	2.59449288082
MS-8-CD8+	0.256016715558
MS-8-STIM-CD8+	0.124043509141
MS-7-CD8+	0.312556635281
MS-17-CD19+	1.00572715361
MS-17-CD4+	0.28734569399
MS-17-CD8+	0.143694657775
MS-17-others	2.62147568303

ITGB3
MS-0-CD19+	22.4174369462
MS-0-CD4+	5.64819036797
MS-0-CD8+	9.44306743106
MS-0-others	205.056440806
MS-8-CD8+	1.21742689327
MS-8-STIM-CD8+	0.137765854022
MS-7-CD8+	3.81533889483
MS-17-CD19+	1.90042753007
MS-17-CD4+	2.19174939548
MS-17-CD8+	2.43972319851
MS-17-others	35.4085581307

TLR7
MS-0-CD19+	23.1961130727
MS-0-CD4+	2.27655947841
MS-0-CD8+	0.972631840522
MS-0-others	22.0848510089
MS-8-CD8+	0.296379209393
MS-8-STIM-CD8+	0.0450204386741
MS-7-CD8+	0.199285653083
MS-17-CD19+	11.7870822825
MS-17-CD4+	0.359618788939
MS-17-CD8+	0.647412087921
MS-17-others	10.3151193564

MAPK10
MS-0-CD19+	0.0
MS-0-CD4+	0.0329091567426
MS-0-CD8+	0.0390272337263
MS-0-others	0.0456528489481
MS-8-CD8+	0.0
MS-8-STIM-CD8+	0.0
MS-7-CD8+	0.0
MS-17-CD19+	0.0
MS-17-CD4+	0.0
MS-17-CD8+	0.0
MS-17-others	0.0909536583151

ATM
MS-0-CD19+	49.9492487714
MS-0-CD4+	73.6459217507
MS-0-CD8+	80.1681126114
MS-0-others	32.430800483
MS-8-CD8+	99.8629730785
MS-8-STIM-CD8+	17.374899152
MS-7-CD8+	142.469217892
MS-17-CD19+	45.6369940251
MS-17-CD4+	53.3226010731
MS-17-CD8+	59.4149020571
MS-17-others	43.3119128813

CFH
MS-0-CD19+	0.0791241589609
MS-0-CD4+	0.7938506823
MS-0-CD8+	2.662913061
MS-0-others	0.689074253693
MS-8-CD8+	6.76199731851
MS-8-STIM-CD8+	0.154073603652
MS-7-CD8+	4.05712071798
MS-17-CD19+	0.0108438098489
MS-17-CD4+	1.77429467567
MS-17-CD8+	4.18509898152
MS-17-others	1.19552158427
