# Supplementary material for: A novel class of somatic mutations in blood detected preferentially in CD8 + cells
Source: Clin Immunol. 2017 Feb;175:75–81. doi: 10.1016/j.clim.2016.11.018 (PMC5341785; doi:10.1016/j.clim.2016.11.018)
Supplement: Supplementary Table S8. — RNA-Seq FPKM expression values for genes in which somatic mutations were detected in the study. [file mmc10.zip]

Archive with 2 entries (2 files):
- Supplementary table S8.pdf
- Supplementary table S8.txt
