# Supplementary material for: A novel class of somatic mutations in blood detected preferentially in CD8 + cells
Source: Clin Immunol. 2017 Feb;175:75–81. doi: 10.1016/j.clim.2016.11.018 (PMC5341785; doi:10.1016/j.clim.2016.11.018)
Supplement: Supplementary Table S8. — RNA-Seq FPKM expression values for genes in which somatic mutations were detected in the study. [file mmc10.zip › Supplementary table S8.txt]

RNA-Seq FPKM expression values for genes in which somatic mutations were detected in the study

CD1C
MS-0-CD19+	15.3048032589
MS-0-CD4+	1.07218845239
MS-0-CD8+	0.289497153879
MS-0-others	3.63345952239
MS-8-CD8+	1.21874453672
MS-8-STIM-CD8+	0.0
MS-7-CD8+	0.0
MS-17-CD19+	28.1016997548
MS-17-CD4+	1.36788331941
MS-17-CD8+	1.78371355088
MS-17-others	19.7074079772

TRAF2
MS-0-CD19+	12.0129724416
MS-0-CD4+	12.4230982739
MS-0-CD8+	11.8055068154
MS-0-others	4.64405560756
MS-8-CD8+	9.44799887417
MS-8-STIM-CD8+	19.7994076373
MS-7-CD8+	12.1661396855
MS-17-CD19+	11.5869989529
MS-17-CD4+	11.2348889635
MS-17-CD8+	10.2706416548
MS-17-others	7.25417481718

CD4+6
MS-0-CD19+	50.5426911329
MS-0-CD4+	59.7776549364
MS-0-CD8+	59.5685677442
MS-0-others	90.7578637087
MS-8-CD8+	66.916330326
MS-8-STIM-CD8+	44.6039737425
MS-7-CD8+	65.9704230897
MS-17-CD19+	50.0817698524
MS-17-CD4+	76.5334919652
MS-17-CD8+	66.7950678297
MS-17-others	80.6109280267

RBM6
MS-0-CD19+	116.853344062
MS-0-CD4+	72.2438637459
MS-0-CD8+	65.6961739721
MS-0-others	47.3828367361
MS-8-CD8+	64.8842243961
MS-8-STIM-CD8+	26.2068801871
MS-7-CD8+	59.3744394128
MS-17-CD19+	144.03277816
MS-17-CD4+	102.748445252
MS-17-CD8+	93.315994041
MS-17-others	88.6682969177

A2ML1
MS-0-CD19+	0.0
MS-0-CD4+	0.0
MS-0-CD8+	0.0
MS-0-others	0.0
MS-8-CD8+	0.00770465559178
MS-8-STIM-CD8+	0.0
MS-7-CD8+	0.0
MS-17-CD19+	0.0
MS-17-CD4+	0.0
MS-17-CD8+	0.0
MS-17-others	0.0

IKZF3
MS-0-CD19+	82.8119505259
MS-0-CD4+	38.8544653122
MS-0-CD8+	91.7390618832
MS-0-others	18.1024017947
MS-8-CD8+	117.582276007
MS-8-STIM-CD8+	86.0604276842
MS-7-CD8+	107.11084582
MS-17-CD19+	85.9675174529
MS-17-CD4+	40.607852612
MS-17-CD8+	79.4045479817
MS-17-others	30.1508258263

BTK
MS-0-CD19+	132.326833041
MS-0-CD4+	5.16987601534
MS-0-CD8+	3.70226598791
MS-0-others	70.9222236367
MS-8-CD8+	2.0828242447
MS-8-STIM-CD8+	0.671385611994
MS-7-CD8+	2.19817189154
MS-17-CD19+	145.428954505
MS-17-CD4+	3.55811870775
MS-17-CD8+	5.48411679532
MS-17-others	63.7124479463

PTPMT1
MS-0-CD19+	6.89606236143
MS-0-CD4+	6.97313803708
MS-0-CD8+	8.58631902065
MS-0-others	4.8995170663
MS-8-CD8+	7.25314590259
MS-8-STIM-CD8+	8.95687213899
MS-7-CD8+	4.72001523449
MS-17-CD19+	7.5681560948
MS-17-CD4+	6.28981136719
MS-17-CD8+	8.86277219338
MS-17-others	8.1522551138

NCAM1
MS-0-CD19+	0.0464068514618
MS-0-CD4+	0.0989397375692
MS-0-CD8+	2.88847298583
MS-0-others	2.1702123352
MS-8-CD8+	1.89923781179
MS-8-STIM-CD8+	0.173953019477
MS-7-CD8+	8.30142652459
MS-17-CD19+	0.0723446293753
MS-17-CD4+	0.252639896008
MS-17-CD8+	3.75858895279
MS-17-others	5.88716673232

ITGA2
MS-0-CD19+	0.0188577593602
MS-0-CD4+	0.113519653148
MS-0-CD8+	0.10657723034
MS-0-others	0.719153334447
MS-8-CD8+	0.0
MS-8-STIM-CD8+	5.99769046522
MS-7-CD8+	0.0875246177476
MS-17-CD19+	0.0180909309564
MS-17-CD4+	0.25095167033
MS-17-CD8+	0.0513388159694
MS-17-others	0.186751969853

NCAM1
MS-0-CD19+	0.0464068514618
MS-0-CD4+	0.0989397375692
MS-0-CD8+	2.88847298583
MS-0-others	2.1702123352
MS-8-CD8+	1.89923781179
MS-8-STIM-CD8+	0.173953019477
MS-7-CD8+	8.30142652459
MS-17-CD19+	0.0723446293753
MS-17-CD4+	0.252639896008
MS-17-CD8+	3.75858895279
MS-17-others	5.88716673232

RPA1
MS-0-CD19+	19.796945218
MS-0-CD4+	33.9907887003
MS-0-CD8+	36.1753354632
MS-0-others	23.8808802516
MS-8-CD8+	30.1767332353
MS-8-STIM-CD8+	51.3829073565
MS-7-CD8+	28.9371024069
MS-17-CD19+	23.6771106551
MS-17-CD4+	33.3943414433
MS-17-CD8+	36.343683227
MS-17-others	24.0269092877

KIR3DL2
MS-0-CD19+	0.0
MS-0-CD4+	0.634548854996
MS-0-CD8+	4.60916412547
MS-0-others	2.15666296077
MS-8-CD8+	1.42735209852
MS-8-STIM-CD8+	0.26341633761
MS-7-CD8+	0.978485124569
MS-17-CD19+	0.0505620798068
MS-17-CD4+	0.119553609109
MS-17-CD8+	1.91314813408
MS-17-others	1.15872980882

RORA
MS-0-CD19+	0.827614498548
MS-0-CD4+	13.7329354755
MS-0-CD8+	21.8728309046
MS-0-others	5.91221135234
MS-8-CD8+	51.558653505
MS-8-STIM-CD8+	18.49762316
MS-7-CD8+	38.4585547876
MS-17-CD19+	0.431947442511
MS-17-CD4+	11.5051076125
MS-17-CD8+	17.2700097676
MS-17-others	9.58042948057

PSG1
MS-0-CD19+	0.0
MS-0-CD4+	0.0
MS-0-CD8+	0.0
MS-0-others	0.0
MS-8-CD8+	0.0
MS-8-STIM-CD8+	0.0
MS-7-CD8+	0.0
MS-17-CD19+	0.0
MS-17-CD4+	0.0
MS-17-CD8+	0.0
MS-17-others	0.0

HMMR
MS-0-CD19+	0.519678061911
MS-0-CD4+	1.40617756916
MS-0-CD8+	1.33501468568
MS-0-others	0.775897856085
MS-8-CD8+	0.292806347657
MS-8-STIM-CD8+	60.8184417007
MS-7-CD8+	0.194907840265
MS-17-CD19+	0.302149072899
MS-17-CD4+	0.328637303971
MS-17-CD8+	0.128616728068
MS-17-others	0.449146514086

C6
MS-0-CD19+	0.0
MS-0-CD4+	0.0
MS-0-CD8+	0.0
MS-0-others	0.0
MS-8-CD8+	0.0
MS-8-STIM-CD8+	0.0
MS-7-CD8+	0.0
MS-17-CD19+	0.0
MS-17-CD4+	0.0
MS-17-CD8+	0.0
MS-17-others	0.0

CLIP2
MS-0-CD19+	6.89098052695
MS-0-CD4+	1.05266708384
MS-0-CD8+	1.4916920102
MS-0-others	7.57376086334
MS-8-CD8+	1.78263819977
MS-8-STIM-CD8+	0.428233959469
MS-7-CD8+	1.05922671047
MS-17-CD19+	10.7222375439
MS-17-CD4+	1.53285650249
MS-17-CD8+	2.41259827263
MS-17-others	6.96339582428

MBL2
MS-0-CD19+	0.0
MS-0-CD4+	0.0
MS-0-CD8+	0.0
MS-0-others	0.0
MS-8-CD8+	0.0
MS-8-STIM-CD8+	0.0
MS-7-CD8+	0.0
MS-17-CD19+	0.0
MS-17-CD4+	0.0
MS-17-CD8+	0.0
MS-17-others	0.0

CD180
MS-0-CD19+	52.9606146347
MS-0-CD4+	1.44349545694
MS-0-CD8+	1.13762374599
MS-0-others	20.7902267284
MS-8-CD8+	0.839200391648
MS-8-STIM-CD8+	0.016549486735
MS-7-CD8+	0.394462323629
MS-17-CD19+	94.7477805695
MS-17-CD4+	1.30543209275
MS-17-CD8+	1.50395385373
MS-17-others	22.0324473239

STAT3
MS-0-CD19+	44.7989982344
MS-0-CD4+	68.6575140902
MS-0-CD8+	64.483341397
MS-0-others	76.3588321366
MS-8-CD8+	53.865674991
MS-8-STIM-CD8+	95.4645211901
MS-7-CD8+	54.0742564679
MS-17-CD19+	38.797891289
MS-17-CD4+	52.3710246251
MS-17-CD8+	55.9082149137
MS-17-others	47.5882834154

INSR
MS-0-CD19+	0.900932107551
MS-0-CD4+	0.284866368818
MS-0-CD8+	0.131556974975
MS-0-others	2.59449288082
MS-8-CD8+	0.256016715558
MS-8-STIM-CD8+	0.124043509141
MS-7-CD8+	0.312556635281
MS-17-CD19+	1.00572715361
MS-17-CD4+	0.28734569399
MS-17-CD8+	0.143694657775
MS-17-others	2.62147568303

ITGB3
MS-0-CD19+	22.4174369462
MS-0-CD4+	5.64819036797
MS-0-CD8+	9.44306743106
MS-0-others	205.056440806
MS-8-CD8+	1.21742689327
MS-8-STIM-CD8+	0.137765854022
MS-7-CD8+	3.81533889483
MS-17-CD19+	1.90042753007
MS-17-CD4+	2.19174939548
MS-17-CD8+	2.43972319851
MS-17-others	35.4085581307

TLR7
MS-0-CD19+	23.1961130727
MS-0-CD4+	2.27655947841
MS-0-CD8+	0.972631840522
MS-0-others	22.0848510089
MS-8-CD8+	0.296379209393
MS-8-STIM-CD8+	0.0450204386741
MS-7-CD8+	0.199285653083
MS-17-CD19+	11.7870822825
MS-17-CD4+	0.359618788939
MS-17-CD8+	0.647412087921
MS-17-others	10.3151193564

MMS-0K10
MS-0-CD19+-0K10	0.0
MS-0-CD4+-0K10	0.0329091567426
MS-0-CD8+-0K10	0.0390272337263
MS-0-others-0K10	0.0456528489481
MS-8-CD8+-0K10	0.0
MS-8-STIM-CD8+-0K10	0.0
MS-7-CD8+-0K10	0.0
MS-17-CD19+-0K10	0.0
MS-17-CD4+-0K10	0.0
MS-17-CD8+-0K10	0.0
MS-17-others-0K10	0.0909536583151

ATM
MS-0-CD19+	49.9492487714
MS-0-CD4+	73.6459217507
MS-0-CD8+	80.1681126114
MS-0-others	32.430800483
MS-8-CD8+	99.8629730785
MS-8-STIM-CD8+	17.374899152
MS-7-CD8+	142.469217892
MS-17-CD19+	45.6369940251
MS-17-CD4+	53.3226010731
MS-17-CD8+	59.4149020571
MS-17-others	43.3119128813

CFH
MS-0-CD19+	0.0791241589609
MS-0-CD4+	0.7938506823
MS-0-CD8+	2.662913061
MS-0-others	0.689074253693
MS-8-CD8+	6.76199731851
MS-8-STIM-CD8+	0.154073603652
MS-7-CD8+	4.05712071798
MS-17-CD19+	0.0108438098489
MS-17-CD4+	1.77429467567
MS-17-CD8+	4.18509898152
MS-17-others	1.19552158427
